# Supplementary material for: Composite SMG5-SMG6 PIN domain formation is essential for NMD
Source: Nat Commun. 2026 Feb 19;17:1934. doi: 10.1038/s41467-026-69819-w (PMC12923823; doi:10.1038/s41467-026-69819-w)
Supplement: Supplementary file 3 — Supplementary Data 1 [file 41467_2026_69819_MOESM3_ESM.xlsx]

## Sheet: Datasets
Kurscheidt, Theunissen et al. 2026 - Supplementary Data 1 - Datasets
List of all datasets used in this study
Dataset_number	Published data	experimentSet	publicationName	seq_type	meta_repository	meta_ID	fastq_repository	fastq_ID
1	TRUE	HEK293_SMG567_KO_KD_Boehm_2021	Boehm et al. 2021	SR_RNA-Seq	ArrayExpress	E-MTAB-9330	ENA	ERP122822
2		HEK293_SMG56_FKBP_Theunissen_2025	This study	SR_RNA-Seq	ArrayExpress	E-MTAB-15521	ENA	ERP179476

## Sheet: Cell lines
Kurscheidt, Theunissen et al. 2026 - Supplementary Data 1 - Cell lines
List of all cell lines used in this study
Name	Short ID	Description	Cell line	Integrated sequences	Source	Internal ID
Flp-In-T-REx-293		Control cell line	Flp-In-T-REx-293	none	Thermo Fisher Scientific; Cat# R78007; RRID:CVCL_U427	C283
Flp-In-T-REx-293 SMG7 KO		SMG7 KO cell line (CRISPaint)	Flp-In-T-REx-293	pCRISPaint-myc-PuroR	This study	C349
Flp-In-T-REx-293 SMG7 KO pcDNA5_FRT_TO V5-SMG5-WT	SMG5-WT	V5-SMG5 WT in SMG7 KO	Flp-In-T-REx-293	pcDNA5_FRT_TO-V5-SMG5 WT siRes	This study	C356
Flp-In-T-REx-293 SMG7 KO pcDNA5_FRT_TO V5-SMG5-1-853	SMG5-dPIN	V5-SMG5 PIN deletion in SMG7 KO	Flp-In-T-REx-293	pcDNA5_FRT_TO-V5-SMG5 1-853 siRes	This study	C357
Flp-In-T-REx-293 SMG7 KO pcDNA5_FRT_TO FLAG-SMG5-WT	SMG5-WT	FLAG-SMG5 WT in SMG7 KO	Flp-In-T-REx-293	pcDNA5_FRT_TO-FLAG-SMG5 WT siRes	This study	C558
Flp-In-T-REx-293 SMG7 KO pcDNA5_FRT_TO FLAG-SMG5-D890A	SMG5-C2	FLAG-SMG5 D890A in SMG7 KO	Flp-In-T-REx-293	pcDNA5_FRT_TO FLAG-SMG5 Mut6 D890A	This study	C405
Flp-In-T-REx-293 SMG7 KO pcDNA5_FRT_TO FLAG-SMG5-D893A	SMG5-C1	FLAG-SMG5 D893A in SMG7 KO	Flp-In-T-REx-293	pcDNA5_FRT_TO FLAG-SMG5 Mut7 D893A	This study	C406
Flp-In-T-REx-293 SMG7 KO pcDNA5_FRT_TO FLAG-SMG5-KK896-897DD	SMG5-R1	FLAG-SMG5 KK896-897DD in SMG7 KO	Flp-In-T-REx-293	pcDNA5_FRT_TO FLAG-SMG5 Mut3 KK896-897DD	This study	C402
Flp-In-T-REx-293 SMG7 KO pcDNA5_FRT_TO FLAG-SMG5-KKR934-937DDD	SMG5-R2	FLAG-SMG5 KKR934-937DDD in SMG7 KO	Flp-In-T-REx-293	pcDNA5_FRT_TO FLAG-SMG5 Mut5 KKR934-937DDD	This study	C404
Flp-In-T-REx-293 SMG7 KO pcDNA5_FRT_TO FLAG-SMG5-SP851-855RR	SMG5-I1	FLAG-SMG5 KKR934-937DDD in SMG7 KO	Flp-In-T-REx-293	pcDNA5_FRT_TO FLAG-SMG5 Mut8 SP851-855RR	This study	C497
Flp-In-T-REx-293 SMG7 KO pcDNA5_FRT_TO FLAG-SMG5-II889-906RR	SMG5-I2	FLAG-SMG5 II889-906RR in SMG7 KO	Flp-In-T-REx-293	pcDNA5_FRT_TO FLAG-SMG5 Mut10 II889-906RR	This study	C499
Flp-In-T-REx-293 SMG7 KO pcDNA5_FRT_TO FLAG-SMG5-KGR915-918EAE	SMG5-I3	FLAG-SMG5 KGR915-918EAE in SMG7 KO	Flp-In-T-REx-293	pcDNA5_FRT_TO FLAG-SMG5 Mut11 KGR915-918EAE	This study	C500
Flp-In-T-REx-293 FKBP12-SMG5 clone 2		SMG5 dTAG (FKBP12) degron cell line clone #2	Flp-In-T-REx-293	pCRIS-PITChv2-PuroR-FKBP-SMG5N_recoded	This study	C560
Flp-In-T-REx-293 FKBP12-SMG5 clone 10		SMG5 dTAG (FKBP12) degron cell line clone #10	Flp-In-T-REx-293	pCRIS-PITChv2-PuroR-FKBP-SMG5N_recoded	This study	C563
Flp-In-T-REx-293 FKBP12-SMG5 pcDNA5_FRT_TO FLAG-SMG5-WT	SMG5-WT	FLAG-SMG5 WT in SMG5 degron	Flp-In-T-REx-293	pcDNA5_FRT_TO-FLAG-SMG5 WT siRes	This study	C623
Flp-In-T-REx-293 FKBP12-SMG5 pcDNA5_FRT_TO FLAG-SMG5-D890A	SMG5-C2	FLAG-SMG5 D890A in SMG5 degron	Flp-In-T-REx-293	pcDNA5_FRT_TO FLAG-SMG5 Mut6 D890A	This study	C624
Flp-In-T-REx-293 FKBP12-SMG5 pcDNA5_FRT_TO FLAG-SMG5-D893A	SMG5-C1	FLAG-SMG5 D893A in SMG5 degron	Flp-In-T-REx-293	pcDNA5_FRT_TO FLAG-SMG5 Mut7 D893A	This study	C625
Flp-In-T-REx-293 FKBP12-SMG5 pcDNA5_FRT_TO FLAG-SMG5-KK896-897DD	SMG5-R1	FLAG-SMG5 KK896-897DD in SMG5 degron	Flp-In-T-REx-293	pcDNA5_FRT_TO FLAG-SMG5 Mut3 KK896-897DD	This study	C701
Flp-In-T-REx-293 FKBP12-SMG5 pcDNA5_FRT_TO FLAG-SMG5-II889-906RR	SMG5-I2	FLAG-SMG5 II889-906RR in SMG5 degron	Flp-In-T-REx-293	pcDNA5_FRT_TO FLAG-SMG5 Mut10 II889-906RR	This study	C702
Flp-In-T-REx-293 FKBP12-SMG5 pcDNA5_FRT_TO FLAG-SMG5-KGR915-918EAE	SMG5-I3	FLAG-SMG5 KGR915-918EAE in SMG5 degron	Flp-In-T-REx-293	pcDNA5_FRT_TO FLAG-SMG5 Mut11 KGR915-918EAE	This study	C703
Flp-In-T-REx-293 pcDNA5_FRT_TO FLAG-mGold-SMG6 WT	SMG6-WT	FLAG-mGold-SMG6 WT	Flp-In-T-REx-293	pcDNA5_FRT_TO FLAG-mGold-SMG6 WT	This study	C512
Flp-In-T-REx-293 pcDNA5_FRT_TO FLAG-mGold-SMG6 Δ845-868	SMG6-ΔL	FLAG-mGold-SMG6 Δ845-868	Flp-In-T-REx-293	pcDNA5_FRT_TO FLAG-mGold-SMG6 Mut 8 Δ845-868	This study	C523
Flp-In-T-REx-293 pcDNA5_FRT_TO FLAG-mGold-SMG6 LKL1205-1212ADD	SMG6-I1	FLAG-mGold-SMG6 LKL1205-1212ADD	Flp-In-T-REx-293	pcDNA5_FRT_TO FLAG-mGold-SMG6 Mut1 LKL1205-1212ADD	This study	C505
Flp-In-T-REx-293 pcDNA5_FRT_TO FLAG-mGold-SMG6 VL1229-1230EE	SMG6-I2	FLAG-mGold-SMG6 VL1229-1230EE	Flp-In-T-REx-293	pcDNA5_FRT_TO FLAG-mGold-SMG6 Mut9 VL1229-1230EE	This study	C524
Flp-In-T-REx-293 pcDNA5_FRT_TO FLAG-mGold-SMG6 VLT1397-1401RRR	SMG6-I3	FLAG-mGold-SMG6 VLT1397-1401RRR	Flp-In-T-REx-293	pcDNA5_FRT_TO FLAG-mGold-SMG6 Mut10 VLT1397-1401RRR	This study	C525
Flp-In-T-REx-293 pcDNA5_FRT_TO FLAG-mGold-SMG6 D1392A	SMG6-C2	FLAG-mGold-SMG6 D1392A	Flp-In-T-REx-293	pcDNA5_FRT_TO FLAG-mGold-SMG6 Mut6 D1392A	This study	C510
Flp-In-T-REx-293 pcDNA5_FRT_TO FLAG-mGold-SMG6 D1353A	SMG6-C1	FLAG-mGold-SMG6 D1353A	Flp-In-T-REx-293	pcDNA5_FRT_TO FLAG-mGold-SMG6 Mut5 D1353A	This study	C509
Flp-In-T-REx-293 FKBP12-SMG6 clone 2		SMG6 dTAG (FKBP12) degron cell line clone #2	Flp-In-T-REx-293	pCRIS-PITChv2-PurR-FKBP SMG6 Nter (donor)	This study	C682
Flp-In-T-REx-293 FKBP12-SMG6 clone 46		SMG6 dTAG (FKBP12) degron cell line clone #46	Flp-In-T-REx-293	pCRIS-PITChv2-PurR-FKBP SMG6 Nter (donor)	This study	C687
Flp-In-T-REx-293 FKBP12-SMG6 pcDNA5_FRT_TO FLAG-mGold-SMG6 WT	SMG6-WT	FLAG-mGold-SMG6 WT in SMG6 degron	Flp-In-T-REx-293	pcDNA5_FRT_TO FLAG-mGold-SMG6 WT	This study	C735
Flp-In-T-REx-293 FKBP12-SMG6 pcDNA5_FRT_TO FLAG-mGold-SMG6 Δ845-868	SMG6-ΔL	FLAG-mGold-SMG6 Δ845-868 in SMG6 degron	Flp-In-T-REx-293	pcDNA5_FRT_TO FLAG-mGold-SMG6 Mut 8 Δ845-868	This study	C787
Flp-In-T-REx-293 FKBP12-SMG6 pcDNA5_FRT_TO FLAG-mGold-SMG6 LKL1205-1212ADD	SMG6-I1	FLAG-mGold-SMG6 LKL1205-1212ADD in SMG6 degron	Flp-In-T-REx-293	pcDNA5_FRT_TO FLAG-mGold-SMG6 Mut1 LKL1205-1212ADD	This study	C784
Flp-In-T-REx-293 FKBP12-SMG6 pcDNA5_FRT_TO FLAG-mGold-SMG6 VL1229-1230EE	SMG6-I2	FLAG-mGold-SMG6 VL1229-1230EE in SMG6 degron	Flp-In-T-REx-293	pcDNA5_FRT_TO FLAG-mGold-SMG6 Mut9 VL1229-1230EE	This study	C788
Flp-In-T-REx-293 FKBP12-SMG6 pcDNA5_FRT_TO FLAG-mGold-SMG6 VLT1397-1401RRR	SMG6-I3	FLAG-mGold-SMG6 VLT1397-1401RRR in SMG6 degron	Flp-In-T-REx-293	pcDNA5_FRT_TO FLAG-mGold-SMG6 Mut10 VLT1397-1401RRR	This study	C789
Flp-In-T-REx-293 FKBP12-SMG6 pcDNA5_FRT_TO FLAG-mGold-SMG6 D1392A	SMG6-C2	FLAG-mGold-SMG6 D1392A in SMG6 degron	Flp-In-T-REx-293	pcDNA5_FRT_TO FLAG-mGold-SMG6 Mut6 D1392A	This study	C786
Flp-In-T-REx-293 FKBP12-SMG6 pcDNA5_FRT_TO FLAG-mGold-SMG6 D1353A	SMG6-C1	FLAG-mGold-SMG6 D1353A in SMG6 degron	Flp-In-T-REx-293	pcDNA5_FRT_TO FLAG-mGold-SMG6 Mut5 D1353A	This study	C785
Flp-In-T-REx-293 FKBP12-UPF1 clone 13		UPF1 dTAG (FKBP12) degron cell line clone 13	Flp-In-T-REx-293	pCRIS-PITChv2-PurR-FKBP (UPF1 N)	This study	C306

## Sheet: Bacteria
Kurscheidt, Theunissen et al. 2026 - Supplementary Data 1 - Bacterial strains
List of all bacterial strains used in this study
Name	Source
Escherichia coli BL21 (DE3) STAR pRARE	EMBL Heidelberg core facility
Escherichia coli Omnimax 2 T1R	Invitrogen

## Sheet: siRNAs
Kurscheidt, Theunissen et al. 2026 - Supplementary Data 1 - siRNAs
List of all siRNAs used in this study
Name	Targeting sequence	Source	Internal ID
Luciferase	5′‑CGUACGCGGAAUACUUCGA-3′	Integrated DNA Technologies	S001
SMG5	5′‑GAAGGAAAUUGGUUGAUAC-3′	Integrated DNA Technologies	S122
SMG6	5′‑GGGUCACAGUGCUGAAGUA-3′	Integrated DNA Technologies	S004
SMG7	5′‑CGAUUUGGAAUACGCUUUA-3′	Integrated DNA Technologies	S006

## Sheet: Primers
Kurscheidt, Theunissen et al. 2026 - Supplementary Data 1 - Primers
List of all primers used in this study
Target	Name	Spalte1	Description	Internal ID
SMG7	SMG7_gRNA_R13_se	CACCGTCTAAAGCGTATTCCAAAT	SMG7 KO guide RNA	P3038
SMG5	SMG5_PITCh_gRNA3_se	CACCGAAGCGGCTTTACCGGTGAGA	SMG5 FKBP12 degron guide RNA	P3863
SMG6	SMG6_gRNA1_se	CACCGCTCAACCGATTCCTTAGACG	SMG6 FKBP12 degron guide RNA	P3973
SMG5	SMG5_Mut3_KK896-897DD_se	TCGATGGCCTGGATTTGCTGGACGATGAACACCCAGGGGCCCGGGA	SMG5 KK896-897DD mutation	P3445
SMG5	SMG5_Mut5_KKR934-937DDD_se	AGAAGGAACACCCAGGGGCCGACGATGGGATTGATTACCTGGAGGCAGAGTTTAA	SMG5 KKR934-937DDD mutation	P3447
SMG5	SMG5_Mut6_D890A_se	TCATCCCAAGGACAGTGATCGCCGGCCTGGATTTGCTGAAGAA	SMG5 D890A mutation	P3448
SMG5	SMG5_Mut7_D893A_se	GGACAGTGATCGATGGCCTGGCCTTGCTGAAGAAGGAACACCC	SMG5 D893A mutation	P3449
SMG5	SMG5_Mut8_SP851-855RR	GCAGCAGCCCAAGGCCCAGAGAGCCATGTCTAGATACCTCGTCCCTGACAC	SMG5 SP851-855RR mutation	P3821
SMG5	SMG5_Mut10_II889-906RR	CATCATCCCAAGGACAGTGAGAGATGGCCTGGATTTGCTGAAGAAGGAACACCCA GGGGCCCGGGATGGGAGACGGTACCTGGAGGCAG	SMG5 II889-906RR mutation	P3823
SMG5	SMG5_Mut11_KGR915-918EAE	ACCTGGAGGCAGAGTTTAAAGAGGCCAACGAGTACATTCGCTGCCAGA	SMG5 KGR915-918EAE mutation	P3824
SMG6	SMG6_Mut1_LKL1205-1212ADD	CGAGGATGACATCAGGGAGGCCCGGGCCGACAAGCTGGCTGACGCCAGGAAGATAGCTG	SMG6 LKL1205-1212ADD mutation	P3556
SMG6	SMG6_Mut8_Δ845-868	GAAGTCTACTTTCCGGCATGAGTCTGGGAAGGATTCTG	SMG6 Δ845-868 mutation	P3825
SMG6	SMG6_Mut9_VL1229-1230EE	CCAGGAAAAGATCCAGGCTGAGGAGGAGGACCACAGTCAGATG	SMG6 VL1229-1230EE mutation	P3826
SMG6	SMG6_Mut10_VLT1397-1401RRR	GACCGGAACCTGCGTAGAAAGGCGAGAAGAAGGAATGTTCCTGTACG	SMG6 VLT1397-1401RRR mutation	P3827
SRSF2	SRSF2_e2_se	GAATCCAAATCCAGGTCGC	End-point PCR; NMD Target	P1676
SRSF2	SRSF2_e3_as	CCAGTTGCTTGTTCCAAGGA	End-point PCR; NMD Target	P1677
SRSF6	SRSF6_e1_sense	GCCTCCTCGAAGTAGACCTC	End-point PCR; NMD Target	P4010
SRSF6	SRSF6_4_anti sense	ACTGCTGTATCCACCTCCAC	End-point PCR; NMD Target	P4011
SRSF2	Primer 1	GCCGATACATCTGCTCCAATAC	Probe-based qPCR; NMD Target
SRSF2	Primer 2	AAGGAGCGGTGTCCTCTTA	Probe-based qPCR; NMD Target
SRSF2	Probe	/5-SUN/AACTGATTT/ZEN/GGCTGATCCTCCAGGG/3IABkFQ/	Probe-based qPCR; NMD Target
ZFAS1	Primer 1	CCACGTGCAGACATCTACAAC	Probe-based qPCR; NMD Target
ZFAS1	Primer 2	AACACCCGCATTCATCCTG	Probe-based qPCR; NMD Target
ZFAS1	Probe	/5Cy5/CGATCTCCT/TAO/GACGAGTTTATTGTTGGCC/3IAbRQSp/	Probe-based qPCR; NMD Target
B2M	Primer 1	GGACTGGTCTTTCTATCTCTTGT	Probe-based qPCR; Reference gene
B2M	Primer 2	ACCTCCATGATGCTGCTTAC	Probe-based qPCR; Reference gene
B2M	Probe	/56-FAM/CCTGCCGTG/ZEN/TGAACCATGTGACT/3IABkFQ/	Probe-based qPCR; Reference gene

## Sheet: Plasmids
Kurscheidt, Theunissen et al. 2026 - Supplementary Data 1 - Plasmids
List of all plasmids used in this study
Name	Vector	Description	Internal ID
pX330-BbsI-mCherry_Cas9-Frame+2	pX330	Based on: pCAS9-mCherry-Frame +2 was a gift from Veit Hornung (Addgene plasmid # 66941 ; http://n2t.net/addgene:66941 ; RRID:Addgene_66941)	4008
pX330-SMG7 R13-mCherry_Cas9-Frame+2	pX330	Based on: pCAS9-mCherry-Frame +2 was a gift from Veit Hornung (Addgene plasmid # 66941 ; http://n2t.net/addgene:66941 ; RRID:Addgene_66941)	4064
pCRISPaint-myc-HygR donor	pCRISPaint	Based on: pCRISPaint-myc-PuroR was a gift from Veit Hornung (Addgene plasmid # 80961 ; http://n2t.net/addgene:80961 ; RRID:Addgene_80961)	3973
pCRIS-PITChv2-PurR-FKBP (UPF1 N)	pCRIS-PITChv2	Based on: pCRIS-PITChv2-dTAG-Puro (BRD4) was a gift from James Bradner & Behnam Nabet (Addgene plasmid # 91796 ; http://n2t.net/addgene:91796 ; RRID:Addgene_91796)	3928
pCRIS-PITChv2-PuroR-FKBP-SMG5N	pCRIS-PITChv2	Based on: pCRIS-PITChv2-dTAG-Puro (BRD4) was a gift from James Bradner & Behnam Nabet (Addgene plasmid # 91796 ; http://n2t.net/addgene:91796 ; RRID:Addgene_91796)	4457
pCRIS-PITChv2-PurR-FKBP SMG6N	pCRIS-PITChv2	Based on: pCRIS-PITChv2-dTAG-Puro (BRD4) was a gift from James Bradner & Behnam Nabet (Addgene plasmid # 91796 ; http://n2t.net/addgene:91796 ; RRID:Addgene_91796)	4519
pX330-BbsI-PITCh SMG5	pX330-BbsI-PITCh	Based on: pX330-BbsI-PITCh was a gift from Peter Kaiser (Addgene plasmid # 127875 ; http://n2t.net/addgene:127875 ; RRID:Addgene_127875)	4463
pX330-BbsI-PITCh SMG6 degron Nter gRNA1_e2	pX330-BbsI-PITCh	Based on: pX330-BbsI-PITCh was a gift from Peter Kaiser (Addgene plasmid # 127875 ; http://n2t.net/addgene:127875 ; RRID:Addgene_127875)	4518
pOG44	pOG44	Flp-Recombinase Expression Vector	709
pCI-maxGFP	pCI-neo	Transfection control	2750
pcDNA5_FRT_TO FLAG SMG5 Mut3 KK896-897DD	pcDNA5/FRT/TO	Cellular experiments	4179
pcDNA5_FRT_TO FLAG SMG5 Mut5 KKR934-937DDD	pcDNA5/FRT/TO	Cellular experiments	4181
pcDNA5_FRT_TO FLAG SMG5 Mut6 D890A	pcDNA5/FRT/TO	Cellular experiments	4182
pcDNA5_FRT_TO FLAG SMG5 Mut7 D893A	pcDNA5/FRT/TO	Cellular experiments	4183
pcDNA5_FRT_TO FLAG SMG5 Mut8 SP851-855RR	pcDNA5/FRT/TO	Cellular experiments	4403
pcDNA5_FRT_TO FLAG SMG5 Mut10 II889-906RR	pcDNA5/FRT/TO	Cellular experiments	4405
pcDNA5_FRT_TO FLAG SMG5 Mut11 KGR915-918EAE	pcDNA5/FRT/TO	Cellular experiments	4406
pcDNA5_FRT_TO FLAG-SMG5 WT	pcDNA5/FRT/TO	Cellular experiments	3173
pcDNA5_FRT_TO V5-SMG5 WT	pcDNA5/FRT/TO	Cellular experiments	3283
pcDNA5_FRT_TO V5-SMG5 1-853 (dPIN)	pcDNA5/FRT/TO	Cellular experiments	3284
pcDNA5_FRT_TO FLAG mGold SMG6 Mut1 LKL1205-1212ADD	pcDNA5/FRT/TO	Cellular experiments	4367
pcDNA5_FRT_TO FLAG mGold SMG6 Mut5 D1353A	pcDNA5/FRT/TO	Cellular experiments	4371
pcDNA5_FRT_TO FLAG mGold SMG6 Mut6 D1392A	pcDNA5/FRT/TO	Cellular experiments	4372
pcDNA5_FRT_TO FLAG mGold SMG6 Mut 8 Δ845-868	pcDNA5/FRT/TO	Cellular experiments	4407
pcDNA5_FRT_TO FLAG mGold SMG6 Mut 9 VL1229-1230EE	pcDNA5/FRT/TO	Cellular experiments	4408
pcDNA5_FRT_TO FLAG mGold SMG6 Mut 10 VLT1397-1401RRR	pcDNA5/FRT/TO	Cellular experiments	4409
pcDNA5_FRT_TO FLAG mGold SMG6 WT	pcDNA5/FRT/TO	Cellular experiments	4374
pEC-K-3xFLAG-3C-SMG5 (800-1016)-Ctag wt	pEC-K	In vitro experiments	pNK31
pEC-K-3xFLAG-3C-SMG5 (800-1016)-Ctag D893A	pEC-K	In vitro experiments	pNK33
pEC-K-3xFLAG-3C-SMG5 (800-1016)-Ctag K896D K897D	pEC-K	In vitro experiments	pNK34
pEC-K-3xFLAG-3C-SMG5 (800-1016)-Ctag I889R I906R	pEC-K	In vitro experiments	pNK50
pEC-K-3xFLAG-3C-SMG5 (800-1016)-Ctag K915E G916A R918E	pEC-K	In vitro experiments	pNK51
pEC-A-TwinStrep-3C-SMG6 (565-1419) wt	pEC-A	In vitro experiments	pNK25
pEC-A-TwinStrep-3C-SMG6 (565-1419) D1353A	pEC-A	In vitro experiments	pNK26
pEC-A-TwinStrep-3C-SMG6 (565-1419) L1205A K1208D L1212D	pEC-A	In vitro experiments	pNK52
pEC-A-TwinStrep-3C-SMG6 (565-1419) V1229E L1230E	pEC-A	In vitro experiments	pNK53
pEC-A-TwinStrep-3C-SMG6 (565-1419) V1397R L1400R T1401R	pEC-A	In vitro experiments	pNK54
pEC-A-TwinStrep-3C-SMG6 (565-1419) D1392A	pEC-A	In vitro experiments	pNK55

## Sheet: Antibodies
Kurscheidt, Theunissen et al. 2026 - Supplementary Data 1 - Antibodies
List of all antibodies used in this study
Name	Dilution	Source	Internal ID
Rabbit polyclonal anti-SMG5	1:1000	Proteintech Cat# 12694-1-AP, RRID:AB_2270781	AK-143
Rabbit polyclonal anti-SMG6	1:3000	Abcam Cat# ab87539, RRID:AB_10674461	AK-221
goat polyclonal anti-UPF1/RENT1	1:2000	Bethyl Cat# A300-036A, RRID:AB_203272	AK-156
Rabbit polyclonal anti-SMG7	1:1000	Biorbyt Cat# orb214942, RRID:NA	AK-136
Mouse monoclonal anti-FLAG M2	1:3000	Sigma-Aldrich Cat# F3165, RRID:AB_259529	AK-114
goat polyclonal anti-V5	1:5000	Bethyl Cat#A190-119A, RRID:AB_67317	AK-171
Multi-rAb HRP-Goat Anti-Mouse Recombinant Secondary Antibody (H+L)	1:5000	Proteintech Cat# RGAM001, RRID:AB_3068333	AK-204
Multi-rAb HRP-Goat Anti-Rabbit Recombinant Secondary Antibody (H+L)	1:6000	Proteintech Cat# RGAR001, RRID:AB_3073505	AK-203
Peroxidase-AffiniPure Donkey anti-Goat IgG	1:5000	Jackson ImmunoResearch Labs Cat# 705-035-147, RRID:AB_2313587	AK-145

## Sheet: RNAs
Kurscheidt, Theunissen et al. 2026 - Supplementary Data 1 - RNAs
List of all RNAs used in this study
Name	Sequence	Source	Internal ID
RNA substrate	5′ 6-FAM-U*10-U20-3′	Integrated DNA Technologies	rKKT12
Linear DNA-RNA hybrid for circularization	5′-dT7-iFluorT-dT2-U30-3′	Integrated DNA Technologies	rKKT09

## Sheet: Peptides
Kurscheidt, Theunissen et al. 2026 - Supplementary Data 1 - Peptides
List of all peptides used in this study
Name	Sequence	Source	Description
3xFLAG peptide	MDYKDHDGDYKDHDIDYKDDDDK	MPIB Bioorganic Chemistry & Biophysics core facility	Epitope peptide for elution in anti-FLAG PDs

## Sheet: Enzymes
Kurscheidt, Theunissen et al. 2026 - Supplementary Data 1 - Enzymes
List of all enzymes used in this study
Name	Source	Identifier
AmbionTM RNase I	Invitrogen	AM2294
RNAse R	New England Biolabs	M0100S
T4 Polynucleotide Kinase	New England Biolabs	M0201L
T4 RNA Ligase 1	New England Biolabs	M0204S
