# Supplementary material for: Composite SMG5-SMG6 PIN domain formation is essential for NMD
Source: Nat Commun. 2026 Feb 19;17:1934. doi: 10.1038/s41467-026-69819-w (PMC12923823; doi:10.1038/s41467-026-69819-w)
Supplement: Supplementary file 4 — Supplementary Data 2 [file 41467_2026_69819_MOESM4_ESM.xlsx]

## Sheet: AlphaFold-3 Input
Kurscheidt, Theunissen et al. 2026 - Supplementary Data 2 - Input of AlphaFold-3 run
Summary of input parameters for the AlphFold-3 run
Chain ID	Name	Entity	Sequence or ion
A	SMG6 (565-1419)	Protein	SPEEVEQHMRNLQQQELHRLLRVADNQELQLSNLLSRDRISPEGLEKMAQLRAELLQLYERCILLDIEFSDNQNVDQILWKNAFYQVIEKFRQLVKDPNVENPEQIRNRLLELLDEGSDFFDSLLQKLQVTYKFKLEDYMDGLAIRSKPLRKTVKYALISAQRCMICQGDIARYREQASDTANYGKARSWYLKAQHIAPKNGRPYNQLALLAVYTRRKLDAVYYYMRSLAASNPILTAKESLMSLFEETKRKAEQMEKKQHEEFDLSPDQWRKGKKSTFRHVGDDTTRLEIWIHPSHPRSSQGTESGKDSEQENGLGSLSPSDLNKRFILSFLHAHGKLFTRIGMETFPAVAEKVLKEFQVLLQHSPSPIGSTRMLQLMTINMFAVHNSQLKDCFSEEC…
B	SMG5 (800-1016)	Protein	EQESLLQQAQAQFRMAQEEARRNRLMRDMAQLRLQLEVSQLEGSLQQPKAQSAMSPYLVPDTQALCHHLPVIRQLATSGRFIVIIPRTVIDGLDLLKKEHPGARDGIRYLEAEFKKGNRYIRCQKEVGKSFERHKLKRQDADAWTLYKILDSCKQLTLAQGAGEEDPSGMVTIITGLPLDNPSVLSGPMQAALQAAAHASVDIKNVLDFYKQWKEIG
C	Mn2+	Ion	Mn2+
D	Mg2+	Ion	Mg2+
E	Pentameric RNA motif	RNA	UUUUGAACUUU

## Sheet: AlphaFold-3 scores
Kurscheidt, Theunissen et al. 2026 - Supplementary Data 2 - Scores of AlphaFold-3 run
Summary of scoring metrics of the AlphaFold-3 run
Model	Ranking score	pTM	ipTM	Clashes	Fraction disordered	Internal ID
Model 0	0.79	0.57	0.76	0	0.15	C283
Model 1	0.79	0.56	0.76	0	0.14	C349
Model 2	0.79	0.55	0.76	0	0.13	C356
Model 3	0.78	0.57	0.75	0	0.12	C357
Model 4	0.77	0.56	0.75	0	0.13	C558

## Sheet: AlphaFold-3 chain scores
Kurscheidt, Theunissen et al. 2026 - Supplementary Data 2 - Chain scores of AlphaFold-3 run
Summary of chain scoring metrics of the AlphaFold-3 run
Model	Chain pTM					Chain ipTM
Column1	Chain A	Chain B	Chain C	Chain D	Chain E	Chain A2	Chain B3	Chain C4	Chain D5	Chain E6
Model 0	0.65	0.6	0	0	0.02	0.86	0.75	0.6	0.57	0.36
Model 1	0.64	0.61	0	0	0.02	0.86	0.75	0.6	0.58	0.37
Model 2	0.64	0.61	0	0	0.01	0.86	0.74	0.59	0.57	0.36
Model 3	0.65	0.6	0	0	0.01	0.84	0.72	0.59	0.57	0.34
Model 4	0.64	0.6	0	0	0.01	0.84	0.7	0.58	0.56	0.32

## Sheet: AlphaFold-3 chain pair scores
Kurscheidt, Theunissen et al. 2026 - Supplementary Data 2 - Scoring metrics of AlphaFold-3 run
Summary of chain pair scoring metrics of the AlphaFold-3 run
Model	Chain pair ipTM						Chain pair PAE min
Column1	Column1	Chain A	Chain B	Chain C	Chain D	Chain E	Column1	Chain A	Chain B	Chain C	Chain D	Chain E
Model 0	Chain A	0.65	0.75	0.95	0.93	0.79	Chain A	0.76	1.46	-	-	2.67
	Chain B	0.75	0.6	0.82	0.78	0.63	Chain B	1.44	0.76	-	-	2.85
	Chain C	0.95	0.82	-	-	0.02	Chain C	1.95	2.57	-	-	2.91
	Chain D	0.93	0.78	-	-	0.01	Chain D	2.48	3.07	-	-	3.44
	Chain E	0.79	0.63	0.02	0.01	0.02	Chain E	2.86	3.05	-	-	0.81
Model 1	Chain A	0.64	0.76	0.96	0.94	0.81	Chain A	0.76	1.45	-	-	2.75
	Chain B	0.76	0.61	0.82	0.78	0.65	Chain B	1.43	0.76	-	-	2.88
	Chain C	0.96	0.82	-	-	0.02	Chain C	1.87	2.56	-	-	2.83
	Chain D	0.94	0.78	-	-	0.01	Chain D	2.3	3	-	-	3.36
	Chain E	0.81	0.65	0.02	0.01	0.02	Chain E	2.68	2.84	-	-	0.81
Model 2	Chain A	0.64	0.76	0.95	0.93	0.79	Chain A	0.76	1.44	-	-	2.66
	Chain B	0.76	0.61	0.81	0.77	0.64	Chain B	1.42	0.76	-	-	3.08
	Chain C	0.95	0.81	-	-	0.02	Chain C	2.05	2.67	-	-	2.97
	Chain D	0.93	0.77	-	-	0.01	Chain D	2.45	3.15	-	-	3.53
	Chain E	0.79	0.64	0.02	0.01	0.01	Chain E	2.91	3.28	-	-	0.82
Model 3	Chain A	0.65	0.75	0.94	0.93	0.75	Chain A	0.76	1.45	-	-	3.54
	Chain B	0.75	0.6	0.81	0.76	0.57	Chain B	1.46	0.76	-	-	4.2
	Chain C	0.94	0.81	-	-	0.01	Chain C	2.15	2.7	-	-	4.2
	Chain D	0.93	0.76	-	-	0.01	Chain D	2.54	3.21	-	-	4.25
	Chain E	0.75	0.57	0.01	0.01	0.01	Chain E	3.19	3.28	-	-	0.82
Model 4	Chain A	0.64	0.74	0.95	0.93	0.74	Chain A	0.76	1.53	-	-	3.52
	Chain B	0.74	0.6	0.79	0.75	0.53	Chain B	1.5	0.76	-	-	3.98
	Chain C	0.95	0.79	-	-	0.01	Chain C	2.14	2.88	-	-	3.62
	Chain D	0.93	0.75	-	-	0.01	Chain D	2.48	3.37	-	-	3.72
	Chain E	0.74	0.53	0.01	0.01	0.01	Chain E	3.21	3.53	-	-	0.83

## Sheet: AlphaFold Multimer Input
Kurscheidt, Theunissen et al. 2026 - Supplementary Data 2 - Input of AlphaFold Multimer run
Summary of input parameters for the AlphFold Multimer run
Column1	Name	Sequence
A	SMG5 (788-1016)	PEVGIFVSIAQSEQESLLQQAQAQFRMAQEEARRNRLMRDMAQLRLQLEVSQLEGSLQQPKAQSAMSPYLVPDTQALCHHLPVIRQLATSGRFIVIIPRTVIDGLDLLKKEHPGARDGIRYLEAEFKKGNRYIRCQKEVGKSFERHKLKRQDADAWTLYKILDSCKQLTLAQGAGEEDPSGMVTIITGLPLDNPSVLSGPMQAALQAAAHASVDIKNVLDFYKQWKEIG
B	SMG6 (153-1419)	QTVSKESASRVEEEEVLNQVEQLRVEEDECRGNVAKEEVANKPDRAEIEKSPGGGRVGAAKGEKGKRMGKGEGVRETHDDPARGRPGSAKRYSRSDKRRNRYRTRSTSSAGSNNSAEGAGLTDNGCRRRRQDRTKERPRLKKQVSVSSTDSLDEDRIDEPDGLGPRRSSERKRHLERNWSGRGEGEQKNSAKEYRGTLRVTFDAEAMNKESPMVRSARDDMDRGKPDKGLSSGGKGSEKQESKNPKQELRGRGRGILILPAHTTLSVNSAGSPESAPLGPRLLFGSGSKGSRSWGRGGTTRRLWDPNNPDQKPALKTQTPQLHFLDTDDEVSPTSWGDSRQAQASYYKFQNSDNPYYYPRTPGPASQYPYTGYNPLQYPVGPTNGVYPGPYYPGYPTPS…

## Sheet: AlphaFold Multimer scores
Kurscheidt, Theunissen et al. 2026 - Supplementary Data 2 - Scoring metrics of AlphaFold Multimer run
Summary of scoring metrics of the AlphaFold Multimer run
Rank	Name	Ranking score	Remaining violations after relaxation
0	model_3_multimer_v3_pred_0	0.692311	43
1	model_1_multimer_v3_pred_1	0.690547	15
2	model_2_multimer_v3_pred_1	0.688537	58
3	model_2_multimer_v3_pred_4	0.687834	41
4	model_5_multimer_v3_pred_0	0.687611	6
5	model_2_multimer_v3_pred_0	0.687061	48
6	model_2_multimer_v3_pred_3	0.686721	32
7	model_1_multimer_v3_pred_2	0.686398	29
8	model_1_multimer_v3_pred_3	0.686328	29
9	model_2_multimer_v3_pred_2	0.686023	69
10	model_1_multimer_v3_pred_0	0.684588	47
11	model_3_multimer_v3_pred_4	0.683263	43
12	model_3_multimer_v3_pred_2	0.683255	28
13	model_5_multimer_v3_pred_2	0.682739	13
14	model_3_multimer_v3_pred_3	0.681666	51
15	model_4_multimer_v3_pred_1	0.679488	20
16	model_4_multimer_v3_pred_2	0.678084	19
17	model_1_multimer_v3_pred_4	0.677517	11
18	model_4_multimer_v3_pred_0	0.676642	23
19	model_3_multimer_v3_pred_1	0.675836	41
20	model_4_multimer_v3_pred_4	0.675406	19
21	model_4_multimer_v3_pred_3	0.674516	19
22	model_5_multimer_v3_pred_3	0.670628	8
23	model_5_multimer_v3_pred_4	0.659596	9
24	model_5_multimer_v3_pred_1	0.658504	9
