# Supplementary material for: Composite SMG5-SMG6 PIN domain formation is essential for NMD
Source: Nat Commun. 2026 Feb 19;17:1934. doi: 10.1038/s41467-026-69819-w (PMC12923823; doi:10.1038/s41467-026-69819-w)
Supplement: Supplementary file 7 — Source Data [file 41467_2026_69819_MOESM7_ESM.xlsx]

## Sheet: Fig. 1C
Kurscheidt_Theunissen et al., 2026 - Source Data
Fig. 1C
RT-PCR:
							quantification:
								SRSF2
							R1	6.6	6.6	11.1	89.9	12.7	90.9
							R2	4.2	4.8	13.8	91.6	17.2	92.2
							R3	3.2	8.5	13.6	91.1	16.3	90.1
	DNA ladder: HyperLadder 1kb, 200 bp - 10 kb (meridian bioscience, cat # BIO-33026-BL)
WB:		anti-SMG5			anti-V5			anti-SMG7			TCE staining
	protein ladder: PageRuler Plus Prestained Protein Ladder, 10 - 250 kDa (ThermoFisher Scientific; cat # 26619)

## Sheet: Fig. 1F
Kurscheidt_Theunissen et al., 2026 - Source Data
Fig. 1F
anti-FLAG PD:		Input							Eluates

## Sheet: Fig. 1H
Kurscheidt_Theunissen et al., 2026 - Source Data
Fig. 1H
Time-course assay:

## Sheet: Fig. 2B
Kurscheidt_Theunissen et al., 2026 - Source Data
Fig. 2B
RT-PCR:
							quantification:
								SRSF2
							R1	9.1	88	89.7	91.3	86.2	81.8
							R2	10.9	88.7	90.5	91.5	85.2	79.5
							R3	13.9	87.2	89.6	92.3	86.5	80.4
WB:		anti-UPF1			anti-SMG5			anti-SMG6			TCE staining

## Sheet: Fig. 3D
Kurscheidt_Theunissen et al., 2026 - Source Data
Fig. 3D
RT-PCR:
	quantification:
		SRSF2
	R1	6.1	35.9	68.2	92.2	8.7	74.8	48.3	29.1	94.3	95.4	94.6
	R2	6.8	32.5	65.1	87.8	12.8	71.3	45.5	29.9	91.1	91.6	92.8
	R3	3.7	13.1	67.6	92.2	4.2	79	33.2	20	97.8	97.9	96.5
WB:		anti-SMG6				anti-FLAG				TCE staining

## Sheet: Fig. 3E
Kurscheidt_Theunissen et al., 2026 - Source Data
Fig. 3E
Nuclease assay:		RNA gels: 0 min (top) and 180 min (bottom)						Protein loading control

## Sheet: Fig. 3F
Kurscheidt_Theunissen et al., 2026 - Source Data
Fig. 3F
Nuclease assay:		RNA gel: 0 min						Protein loading control
		RNA gel: 180 min

## Sheet: Fig. 4B 
Kurscheidt_Theunissen et al., 2026 - Source Data
Fig. 4B
Nuclease assay:		RNA gel: 0 min						Protein loading control
		RNA gel: 180 min

## Sheet: Fig. 4C
Kurscheidt_Theunissen et al., 2026 - Source Data
Fig. 4C
RT-PCR:
	quantification:
		SRSF2
	R1	5	41.1	7.9	92.4	7	15.4	67.3	58.2	81.3	38.9
	R2	5.2	42.5	8.9	91.6	18	15.2	66.6	57.1	78.2	42.3
	R3	3	29	3.6	87.6	9.9	7.9	60.3	46.8	71.9	26.8
WB:		anti-SMG5				anti-FLAG				TCE staining

## Sheet: Fig. 4D
Kurscheidt_Theunissen et al., 2026 - Source Data
Fig. 4D
RT-PCR:
	quantification:
		SRSF2
	R1	5.3	8.4	12	80.4	6.6	20.1	88.9	85.5	11.6	23.6	89.6	87.8
	R2	6.6	6.6	12.4	80.3	6.6	17.4	75.6	84.1	9.3	23.7	82.6	80.3
	R3	6.9	9.5	6.3	91.9	9.9	21.4	89.4	89.9	10.4	23.4	88.9	85.9
WB:		anti-SMG5				anti-FLAG				TCE staining

[truncated: 15 more sheets: Suppl. Fig. 1A, Suppl. Fig. 1B , Suppl. Fig. 1E , Suppl. Fig. 1F, Suppl. Fig. 1G , Suppl. Fig. 4A, Suppl. Fig. 4B, Suppl. Fig. 5C, Suppl. Fig. 5D, Suppl. Fig. 5E, Suppl. Fig. 6B, Suppl. Fig. 6C, Suppl. Fig. 6D, Suppl. Fig. 6E, Suppl. Fig. 6F]
